# Supplementary material for: Exploring Men’s Experiences with Follow-Up Care following Primary Treatment for Prostate Cancer in Atlantic Canada: A Qualitative Study
Source: Curr Oncol. 2023 Nov 25;30(12):10111–23. doi: 10.3390/curroncol30120735 (PMC10742932; doi:10.3390/curroncol30120735)
Supplement: Supplementary file 1 [file curroncol-30-00735-s001.zip]

Archive with 1 entries (1 files):
- curroncol-2683544-supplementary.pdf
